# Supplementary material for: Wrinkle-Improving Effect of Novel Peptide That Binds to Nicotinic Acetylcholine Receptor
Source: Int J Mol Sci. 2024 Jul 18;25(14):7860. doi: 10.3390/ijms25147860 (PMC11277145; doi:10.3390/ijms25147860)
Supplement: Supplementary file 1 [file ijms-25-07860-s001.zip]

Archive with 1 entries (1 files):
- ijms-3042666-supplementary.pdf
